# Supplementary material for: Detection of Hepatitis C Virus Infection from Patient Sera in Cell Culture Using Semi-Automated Image Analysis
Source: Viruses. 2024 Nov 30;16(12):1871. doi: 10.3390/v16121871 (PMC11680372; doi:10.3390/v16121871)
Supplement: Supplementary file 1 [file viruses-16-01871-s001.zip]

Archive with 1 entries (1 files):
- viruses-3299921-supplementary.pdf
